# Supplementary material for: Inorganic Carbon Assimilation and Electrosynthesis of Platform Chemicals in Bioelectrochemical Systems (BESs) Inoculated with Clostridium saccharoperbutylacetonicum N1-H4
Source: Microorganisms. 2023 Mar 13;11(3):735. doi: 10.3390/microorganisms11030735 (PMC10051846; doi:10.3390/microorganisms11030735)
Supplement: Supplementary file 1 [file microorganisms-11-00735-s001.zip]

Archive with 1 entries (1 files):
- microorganisms-2130638-supplementary.pdf
